# Supplementary material for: Nox4 regulates InsP3 receptor‐dependent Ca2+ release into mitochondria to promote cell survival
Source: EMBO J. 2020 Aug 10;39(19):e103530. doi: 10.15252/embj.2019103530 (PMC7527947; doi:10.15252/embj.2019103530)
Supplement: Supplementary file 3 — Source Data for Expanded View [file EMBJ-39-e103530-s006.zip]

Archive with 2 entries (1 files):
- embj2019103530-sup-0006-SDataEV/
- embj2019103530-sup-0006-SDataEV/embj2019103530-sup-0006-SDataFigEV3A.tif
